# Supplementary material for: Empirical versus estimated accuracy of imputation: optimising filtering thresholds for sequence imputation
Source: Genet Sel Evol. 2024 Nov 15;56:72. doi: 10.1186/s12711-024-00942-2 (PMC11566673; doi:10.1186/s12711-024-00942-2)
Supplement: Supplementary file 2 — Additional file 2: Detail statistics of the analysis. Excel file containing three sheets. Sheet 1 - Statistics on Phasing result between Dosage (DS) vs Genotype likelihoods (GT) mode. Sheet 2 – Correlation statistics between different mode of running of Beagle and MINIMAC4. Sheet 3 – Correlation statistics when imputing from LD or HD across 3 programs Beagle 5.2, MINIMAC4 and IMPUTE5. [file 12711_2024_942_MOESM2_ESM.xlsx]

## Sheet: Pre-phasing result
Correlation between Imputed & Real genotypes				Correlation between Imputed & Real genotypes				Correlation between Imputed & Real genotypes
Dosage mode (DS)				Genotype Best guess mode (GT)				Dosage mode (only variants with estimable GT correlation)
Software used to phase reference	Chromosome	Correlation (Impute,Real)		Software used to phase reference	Chromosome	Correlation (Impute,Real)		Software used to phase reference	Chromosome	Correlation (Impute,Real)
Beagle 5.2	1	0.968643		Beagle 5.2	1	0.966847		Beagle 5.2	1	0.963083
Beagle 5.2	5	0.961104		Beagle 5.2	5	0.958348		Beagle 5.2	5	0.954051
Beagle 5.2	10	0.96009		Beagle 5.2	10	0.956675		Beagle 5.2	10	0.952639
Beagle 5.2	15	0.959036		Beagle 5.2	15	0.955389		Beagle 5.2	15	0.951557
Beagle 5.2	20	0.968781		Beagle 5.2	20	0.966581		Beagle 5.2	20	0.962821
Beagle 5.2	25	0.9547		Beagle 5.2	25	0.952893		Beagle 5.2	25	0.949234
Beagle 5.2	30	0.97059		Beagle 5.2	30	0.966914		Beagle 5.2	30	0.938477
Beagle 5.2	32	0.918854		Beagle 5.2	32	0.91605		Beagle 5.2	32	0.913404
Eagle 2.4.1	1	0.971548		Eagle 2.4.1	1	0.970353		Eagle 2.4.1	1	0.96689
Eagle 2.4.1	5	0.964296		Eagle 2.4.1	5	0.962165		Eagle 2.4.1	5	0.958674
Eagle 2.4.1	10	0.963371		Eagle 2.4.1	10	0.961056		Eagle 2.4.1	10	0.957402
Eagle 2.4.1	15	0.962234		Eagle 2.4.1	15	0.959081		Eagle 2.4.1	15	0.956065
Eagle 2.4.1	20	0.972414		Eagle 2.4.1	20	0.971133		Eagle 2.4.1	20	0.967414
Eagle 2.4.1	25	0.957293		Eagle 2.4.1	25	0.955802		Eagle 2.4.1	25	0.952545
Eagle 2.4.1	30	0.972084		Eagle 2.4.1	30	0.968879		Eagle 2.4.1	30	0.940528
Eagle 2.4.1	32	0.924705		Eagle 2.4.1	32	0.922808		Eagle 2.4.1	32	0.920076

## Sheet: Chromosome chunking (D vs F)
ALL VARIANTS CONSIDERED								LESS COMMON VARIANTS (MAF < 0.05)
Default chromosome chunking (D)								Default chromosome chunking (D)
	Minimac4		Beagle 5.2						Minimac4		Beagle 5.2
Chr	Correlation	SD	Correlation	SD				Chr	Correlation	SD	Correlation	SD
1	0.957346	0.134522	0.966932	0.109538				1	0.926908	0.213078	0.953659	0.169594
5	0.942197	0.15614	0.958451	0.123628				5	0.909388	0.233018	0.942858	0.185924
10	0.941952	0.17283	0.957192	0.134886				10	0.91147	0.240114	0.943939	0.190126
15	0.931622	0.174813	0.955981	0.126641				15	0.897749	0.245603	0.94071	0.187951
20	0.957941	0.126689	0.967396	0.106872				20	0.920919	0.216989	0.948994	0.179028
25	0.943935	0.134972	0.952585	0.113731				25	0.916331	0.214355	0.94043	0.172581
30	0.927295	0.232174	0.94046	0.208244				30	0.843745	0.341073	0.876481	0.309628
Full chromosome length imputation (F)								Full chromosome length imputation (F)
	Minimac4		Beagle 5.2						Minimac4		Beagle 5.2
Chr	Correlation	SD	Correlation	SD				Chr	Correlation	SD	Correlation	SD
1	0.957325	0.134528	0.96689	0.110054				1	0.926917	0.213059	0.953927	0.168326
5	0.942189	0.156182	0.958674	0.122875				5	0.909354	0.233086	0.942495	0.187023
10	0.941769	0.173319	0.957402	0.134496				10	0.911429	0.240198	0.943807	0.190236
15	0.931634	0.174809	0.956065	0.126818				15	0.897762	0.245611	0.940761	0.187293
20	0.957936	0.1267	0.967414	0.107039				20	0.920906	0.217007	0.948772	0.179153
25	0.943933	0.134974	0.952545	0.114006				25	0.916338	0.214358	0.940821	0.171747
30	0.92716	0.232455	0.940528	0.20882				30	0.843902	0.341181	0.876922	0.308257

## Sheet: Cor. stats, imp. from LD or HD 
GT						DS
Program	Chromosome	Genotype Level	Correlation	SD		Program	Chromosome	Genotype Level	Correlation	SD
BEAGLE	1	HD	0.970551	0.0905766		BEAGLE	1	HD	0.96689	0.110054
BEAGLE	1	LD	0.952535	0.113259		BEAGLE	1	LD	0.94806	0.132356
BEAGLE	5	HD	0.962367	0.10493		BEAGLE	5	HD	0.958674	0.122875
BEAGLE	5	LD	0.946695	0.111168		BEAGLE	5	LD	0.942116	0.131349
BEAGLE	10	HD	0.961401	0.117977		BEAGLE	10	HD	0.957402	0.134496
BEAGLE	10	LD	0.935022	0.12871		BEAGLE	10	LD	0.929685	0.148251
BEAGLE	15	HD	0.959654	0.11044		BEAGLE	15	HD	0.956065	0.126818
BEAGLE	15	LD	0.935677	0.124582		BEAGLE	15	LD	0.931391	0.142335
BEAGLE	20	HD	0.97122	0.085613		BEAGLE	20	HD	0.967414	0.107039
BEAGLE	20	LD	0.954036	0.099406		BEAGLE	20	LD	0.949562	0.121387
BEAGLE	25	HD	0.956045	0.0956872		BEAGLE	25	HD	0.952545	0.114006
BEAGLE	25	LD	0.934221	0.105017		BEAGLE	25	LD	0.930052	0.124704
BEAGLE	30	HD	0.96933	0.127817		BEAGLE	30	HD	0.940528	0.20882
BEAGLE	30	LD	0.937633	0.140709		BEAGLE	30	LD	0.906959	0.218698
BEAGLE	32	HD	0.922808	0.105272		BEAGLE	32	HD	0.920076	0.120649
BEAGLE	32	LD	0.526646	0.19637		BEAGLE	32	LD	0.521998	0.203795
MINIMAC4	1	HD	0.971213	0.0792409		IMPUTE5	1	HD	0.963483	0.119272
MINIMAC4	1	LD	0.953762	0.10155		IMPUTE5	1	LD	0.944213	0.14107
MINIMAC4	5	HD	0.964229	0.090623		IMPUTE5	5	HD	0.9547	0.132201
MINIMAC4	5	LD	0.948597	0.0980404		IMPUTE5	5	LD	0.937283	0.143877
MINIMAC4	10	HD	0.969224	0.0845359		IMPUTE5	10	HD	0.952933	0.144135
MINIMAC4	10	LD	0.944339	0.0967779		IMPUTE5	10	LD	0.92536	0.157158
MINIMAC4	15	HD	0.960415	0.102807		IMPUTE5	15	HD	0.95346	0.13265
MINIMAC4	15	LD	0.937323	0.113901		IMPUTE5	15	LD	0.928902	0.147486
MINIMAC4	20	HD	0.969909	0.0792499		IMPUTE5	20	HD	0.964297	0.114458
MINIMAC4	20	LD	0.95306	0.0916715		IMPUTE5	20	LD	0.94564	0.130646
MINIMAC4	25	HD	0.954701	0.0931818		IMPUTE5	25	HD	0.948741	0.124452
MINIMAC4	25	LD	0.932989	0.103285		IMPUTE5	25	LD	0.926472	0.134591
MINIMAC4	30	HD	0.973774	0.113456		IMPUTE5	30	HD	0.941595	0.205739
MINIMAC4	30	LD	0.941671	0.129549		IMPUTE5	30	LD	0.908717	0.214765
MINIMAC4	32	HD	0.923457	0.099482		IMPUTE5	32	HD	0.918027	0.122506
MINIMAC4	32	LD	0.529835	0.195382		IMPUTE5	32	LD	0.522345	0.204889
IMPUTE5	1	HD	0.968665	0.0931765		MINIMAC4	1	HD	0.957346	0.134522
IMPUTE5	1	LD	0.950432	0.115562		MINIMAC4	1	LD	0.937295	0.157147
IMPUTE5	5	HD	0.960272	0.106802		MINIMAC4	5	HD	0.942197	0.15614
IMPUTE5	5	LD	0.944714	0.113402		MINIMAC4	5	LD	0.920614	0.176578
IMPUTE5	10	HD	0.958934	0.12081		MINIMAC4	10	HD	0.941952	0.17283
IMPUTE5	10	LD	0.932843	0.130456		MINIMAC4	10	LD	0.912109	0.190436
IMPUTE5	15	HD	0.958093	0.111514		MINIMAC4	15	HD	0.931622	0.174813
IMPUTE5	15	LD	0.934191	0.125376		MINIMAC4	15	LD	0.905462	0.189761
IMPUTE5	20	HD	0.969231	0.0876921		MINIMAC4	20	HD	0.957941	0.126689
IMPUTE5	20	LD	0.95195	0.101248		MINIMAC4	20	LD	0.937839	0.14718
IMPUTE5	25	HD	0.954106	0.0982884		MINIMAC4	25	HD	0.943935	0.134972
IMPUTE5	25	LD	0.932654	0.107204		MINIMAC4	25	LD	0.919078	0.152618
IMPUTE5	30	HD	0.96541	0.140406		MINIMAC4	30	HD	0.927295	0.232174
IMPUTE5	30	LD	0.933518	0.152627		MINIMAC4	30	LD	0.89251	0.242767
IMPUTE5	32	HD	0.920458	0.106867		MINIMAC4	32	HD	0.914497	0.133946
IMPUTE5	32	LD	0.527043	0.197039		MINIMAC4	32	LD	0.513909	0.216348
